# Supplementary material for: A Personalized Glomerulus Chip Engineered from Stem Cell-Derived Epithelium and Vascular Endothelium
Source: Micromachines (Basel). 2021 Aug 16;12(8):967. doi: 10.3390/mi12080967 (PMC8400556; doi:10.3390/mi12080967)
Supplement: Supplementary file 1 [file micromachines-12-00967-s001.zip]

Archive with 1 entries (1 files):
- micromachines-1291434-supplementary.pdf
